# Supplementary material for: Node properties of biomarkers within the protein–protein interaction network derived from breast cancer-associated genes
Source: PLoS One. 2026 May 6;21(5):e0347551. doi: 10.1371/journal.pone.0347551 (PMC13148703; doi:10.1371/journal.pone.0347551)
Supplement: S1 Table — This table lists the 128 biomarkers that were selected as targets for analyzing node properties. The biomarkers are registered in the STRING database and were derived from five representative multigene tests: Mammaprint, Oncotype DX, PAM50, EndoPredict, and the BC Index. BC: Breast Cancer; PPI: protein–protein interaction. (XLSX) [file pone.0347551.s002.xlsx]

## Sheet: Table S1
Table S1. BC biomarkers included in five genetic tests.
Biomarker	Genetic tests
ACTB	OncotypeDX
ACTR3B	PAM50
ADGRG6	mammaprint
ALDH4A1	mammaprint
ANLN	PAM50
AP2B1	mammaprint
AURKA	OncotypeDX
AZGP1	EndoPredict
BAG1	PAM50
	OncotypeDX
BBC3	mammaprint
BCL2	PAM50
	OncotypeDX
BIRC5	PAM50
	OncotypeDX
	EndoPredict
BLVRA	PAM50
BUB1B	BCI
CCN4	mammaprint
CCNB1	PAM50
	OncotypeDX
CCNE1	PAM50
CCNE2	mammaprint
CD68	OncotypeDX
CDC20	PAM50
CDC42BPA	mammaprint
CDC6	PAM50
CDCA7	mammaprint
CDH3	PAM50
CENPA	mammaprint
	BCI
CENPF	PAM50
CEP55	PAM50
CMC2	mammaprint
COL4A2	mammaprint
CTSV	OncotypeDX
CXXC5	PAM50
DCK	mammaprint
DHCR7	EndoPredict
DHX58	mammaprint
DIAPH3	mammaprint
DTL	mammaprint
EBF4	mammaprint
ECI2	mammaprint
ECT2	mammaprint
EGFR	PAM50
EGLN1	mammaprint
ERBB2	PAM50
	OncotypeDX
ESM1	mammaprint
ESR1	PAM50
	OncotypeDX
EXO1	PAM50
EXT1	mammaprint
FGF18	mammaprint
FGFR4	PAM50
FLT1	mammaprint
FOXA1	PAM50
FOXC1	PAM50
GAPDH	OncotypeDX
GMPS	mammaprint
GNAZ	mammaprint
GPR160	PAM50
GPR180	mammaprint
GRB7	PAM50
	OncotypeDX
GSTM1	OncotypeDX
GSTM3	mammaprint
HOXB13	BCI
IGFBP5	mammaprint
IL17RB	BCI
IL6ST	EndoPredict
KDM7A	mammaprint
KIF2C	PAM50
KRT14	PAM50
KRT17	PAM50
KRT5	PAM50
LIN9	mammaprint
LPCAT1	mammaprint
MAPT	PAM50
MCM6	mammaprint
MDM2	PAM50
MELK	mammaprint
	PAM50
MGP	EndoPredict
MIA	PAM50
MKI67	PAM50
	OncotypeDX
MLPH	PAM50
MMP11	PAM50
	OncotypeDX
MMP9	mammaprint
MS4A7	mammaprint
MSANTD3	mammaprint
MTDH	mammaprint
MYBL2	PAM50
	OncotypeDX
MYC	PAM50
NAT1	PAM50
NDC80	mammaprint
	PAM50
NEK2	BCI
NMU	mammaprint
NUF2	PAM50
NUSAP1	mammaprint
ORC6	mammaprint
	PAM50
OXCT1	mammaprint
PALM2AKAP2	mammaprint
PGR	PAM50
	OncotypeDX
PHGDH	PAM50
PITRM1	mammaprint
PLAAT1	mammaprint
PRC1	mammaprint
PTTG1	PAM50
QSOX2	mammaprint
RAB6B	mammaprint
RACGAP1	BCI
RASSF7	mammaprint
RBBP8	EndoPredict
RECQL5	mammaprint
RFC4	mammaprint
RPLP0	OncotypeDX
RRM2	PAM50
	BCI
RTN4RL1	mammaprint
RUNDC1	mammaprint
SCUBE2	mammaprint
	OncotypeDX
SERF1A	mammaprint
SFRP1	PAM50
SLC2A3	mammaprint
SLC39A6	PAM50
STC2	EndoPredict
STK32B	mammaprint
TFRC	OncotypeDX
TGFB3	mammaprint
TMEM45B	PAM50
TMEM74B	mammaprint
TSPYL5	mammaprint
TYMS	PAM50
UBE2C	PAM50
	EndoPredict
UBE2T	PAM50
UCHL5	mammaprint
ZNF385B	mammaprint
A total of 128 biomarkers, registered in the STRING database and derived from five representative multigene tests (Mammaprint, Oncotype DX, PAM50, EndoPredict, and BC Index), were selected as targets for the analysis of node properties within the PPI network.
