# Supplementary material for: Node properties of biomarkers within the protein–protein interaction network derived from breast cancer-associated genes
Source: PLoS One. 2026 May 6;21(5):e0347551. doi: 10.1371/journal.pone.0347551 (PMC13148703; doi:10.1371/journal.pone.0347551)
Supplement: S2 Table — This table describes the five local-based and seven global-based centrality ranking methods that were applied to the constructed PPI networks of BC-related genes. BC: Breast Cancer; PPI: protein–protein interaction. (XLSX) [file pone.0347551.s003.xlsx]

## Sheet: Table S2
Table S2. Algorithm for computing centrality metrics.
Centrality	Algorithm
Local-based Method
Clustering Coefficient (CC)	Probability of edges existing between adjacent nodes of a specific node
Degree	Number of adjacent nodes of a specific node
Density of Maximum Neighborhood Component (DMNC)	Density of the largest connected component within the subgraph formed by the adjacent nodes of a specific node
Maximal Clique Centrality (MCC)	Size and number of maximal cliques to which a specific node belongs in the network
Maximum Neighborhood Component (MNC)	Size of the largest connected component within the subgraph formed by the adjacent nodes of a specific node
Global-based Method
Betweenness	Sum of “the number of shortest paths between any two nodes through a specific node / the number of shortest paths between any two nodes”
BottleNeck	Number of spanning trees in the network that frequently use a specific node in the paths from the root to any node
Closeness	Sum of the reciprocals of the shortest path lengths from a specific node to all other nodes
EcCentricity	Reciprocal of the maximum shortest path length from a specific node to other nodes
Edge Percolated Component (EPC)	Number of connections between a specific node and other nodes in a reduced network with randomly deleted edges
Radiality	Sum of the differences between the maximum distance between two nodes in the network and the shortest distance from a specific node to other nodes
Stress	Number of shortest paths between any two nodes that pass through a specific node
Five local-based and seven global-based centrality ranking methods were applied to the constructed PPI networks based on BC related genes.
BC: Breast Cancer, PPI: protein-protein interaction.
