# Supplementary material for: Node properties of biomarkers within the protein–protein interaction network derived from breast cancer-associated genes
Source: PLoS One. 2026 May 6;21(5):e0347551. doi: 10.1371/journal.pone.0347551 (PMC13148703; doi:10.1371/journal.pone.0347551)
Supplement: S3 Table — This table details the number of query genes selected from the DISEASES database based on descending disease score, along with the corresponding number of nodes registered in the STRING database. It also shows the statistics for PPI networks constructed using three different minimum required interaction scores. Network density was calculated as described in Section 2.2. (XLSX) [file pone.0347551.s004.xlsx]

## Sheet: Table S3
	Table S3. Construction of PPI network using BC related genes obtained from the DISEASES database.
	BC related genes from DISEASES database			PPI network from STRING databasea
	Number of query genes	Disease score		Nodesb (Biomarkers)c	Edges (Interaciton score)d			Network density (Interaction score)d
	1000	>2.39		920 (46)	11,032 (0.4)	4,039 (0.7)	2,608 (0.9)	2.6×10-2 (0.4)	9.0×10-3 (0.7)	6.2×10-3 (0.9)
	1100	>2.35		1,008 (52)	12,376 (0.4)	4,585 (0.7)	2,885 (0.9)	2.3×10-2 (0.4)	8.4×10-3 (0.7)	5.7×10-3 (0.9)
	1200	>2.31		1,094 (57)	13,645 (0.4)	5,021 (0.7)	3,141 (0.9)	2.4×10-2 (0.4)	9.6×10-3 (0.7)	5.3×10-3 (0.9)
	1300	>2.27		1,183 (59)	15,061 (0.4)	5,536 (0.7)	3,429 (0.9)	2.2×10-2 (0.4)	7.9×10-3 (0.7)	4.9×10-3 (0.9)
	1400	>2.24		1,273 (62)	16,599 (0.4)	6,036 (0.7)	3,748 (0.9)	2.1×10-2 (0.4)	7.5×10-3 (0.7)	4.6×10-3 (0.9)
	1500	>2.21		1,362 (64)	17,907 (0.4)	6,419 (0.7)	3,973 (0.9)	1.9×10-2 (0.4)	6.9×10-3 (0.7)	4.3×10-3 (0.9)
	1600	>2.18		1,456 (66)	19,541 (0.4)	6,919 (0.7)	4,292 (0.9)	1.8×10-2 (0.4)	6.5×10-3 (0.7)	4.1×10-3 (0.9)
	1700	>2.15		1,544 (67)	21,396 (0.4)	7,639 (0.7)	4,765 (0.9)	1.8×10-2 (0.4)	6.4×10-3 (0.7)	4.0×10-3 (0.9)
	1800	>2.13		1,628 (69)	23,306 (0.4)	8,146 (0.7)	5,058 (0.9)	1.8×10-2 (0.4)	6.2×10-3 (0.7)	3.8×10-3 (0.9)
	1900	>2.10		1,722 (71)	24,888 (0.4)	8,648 (0.7)	5,364 (0.9)	1.7×10-2 (0.4)	5.8×10-3 (0.7)	3.6×10-3 (0.9)
	2000	>2.08		1,816 (72)	26,856 (0.4)	9,274 (0.7)	5,761 (0.9)	1.6×10-2 (0.4)	5.6×10-3 (0.7)	3.5×10-3 (0.9)
	The number of query genes selected in increments of 100 based on descending disease scores, along with the corresponding number of these genes registered as nodes in the STRING database, is shown. For each group of nodes, PPI networks were constructed using edges that satisfied three different minimum required interaction scores. Network density for each PPI network was calculated as described in…
	aActive Interaction sources: Experiments, Databases, Co-expression.
	bBC related genes registered in the STRING database.
	cNumber of biomarkers included among the nodes.
	dMinimum required interaction scores: 0.4 (medium confidence), 0.7 (high confidence), 0.9 (highest confidence).
	BC: breast cancer, PPI: protein-protein interaction.
