# Supplementary material for: Node properties of biomarkers within the protein–protein interaction network derived from breast cancer-associated genes
Source: PLoS One. 2026 May 6;21(5):e0347551. doi: 10.1371/journal.pone.0347551 (PMC13148703; doi:10.1371/journal.pone.0347551)
Supplement: S4 Table — This table displays the twelve centrality rankings for 64 biomarkers included in the PPI network that was constructed from 1,500 query genes (1,362 nodes, 17,907 edges, medium confidence interactions). Deeper red shading indicates a higher ranking. HOXB13 and SLC39A were excluded from the ranking because they had a degree of 0. CC: Clustering Coefficient; DMNC: Density of Maximum Neighborhood Component; EPC: Edge Percolated Component; MCC: Maximal Clique Centrality; MNC: Maximum Neighborhood Component; BC: Breast Cancer; PPI: protein–protein interaction. (XLSX) [file pone.0347551.s005.xlsx]

## Sheet: Table S4
Table S4. Centrality rankings of BC biomarkers in the optimal PPI network.
Name	MCC Rank	Betweenness Rank	BottleNeck Rank	CC Rank	Closeness Rank	Degree Rank	DMNC Rank	EcCentricity Rank	EPC Rank	MNC Rank	Radiality Rank	Stress Rank
CCNB1	1	169	399	674	149	48	273	557	56	48	202	134
CDC20	1	339	8	498	214	91	154	557	115	89	277	253
AURKA	5	119	221	615	101	80	269	9	119	80	116	118
MELK	8	859	399	143	569	233	23	557	261	225	652	779
BIRC5	11	102	221	665	128	68	334	9	108	67	153	112
BUB1B	12	478	139	367	321	136	91	557	134	134	416	378
KIF2C	12	504	221	139	561	239	13	557	272	237	644	496
PRC1	15	336	399	316	331	155	61	9	188	159	403	326
NDC80	17	892	399	128	554	239	14	557	279	230	635	778
CEP55	18	756	399	85	652	300	1	557	302	301	719	887
RRM2	19	307	221	276	427	181	58	557	239	178	500	339
CENPA	23	544	399	325	422	194	81	557	178	192	504	437
MKI67	24	630	399	158	497	256	35	557	240	249	560	656
NEK2	26	925	399	77	702	347	3	557	320	339	768	970
UBE2C	28	81	139	468	220	125	120	557	141	143	267	103
CENPF	30	959	399	91	609	309	5	557	327	301	683	862
EXO1	32	323	399	499	239	64	146	9	95	61	341	247
PTTG1	33	829	399	98	506	309	9	9	271	301	554	735
CDC6	34	679	399	297	448	176	63	557	210	172	531	608
FGF18	38	915	399	147	362	194	17	9	107	192	422	716
ERBB2	58	32	85	809	42	27	375	9	24	27	56	31
FGFR4	63	549	399	540	241	125	226	9	98	120	280	355
EGFR	67	4	24	1122	4	4	935	9	2	4	4	5
TYMS	75	186	221	344	562	239	82	557	337	249	643	182
UBE2T	84	556	221	266	556	239	56	557	274	237	627	564
FLT1	113	619	399	662	333	205	438	9	137	202	368	451
MYBL2	121	514	399	369	372	324	185	557	299	318	383	515
RBBP8	133	625	399	334	445	250	107	557	222	237	517	574
MYC	239	75	19	985	23	35	652	9	28	34	25	56
ESR1	249	11	24	1042	11	24	758	9	22	25	9	13
MMP9	262	230	51	782	368	367	730	9	536	358	370	235
FOXA1	273	405	85	388	272	367	189	9	312	369	249	442
CCNE1	307	553	139	579	226	250	382	9	236	237	235	484
CCNE2	308	664	399	415	293	333	223	9	287	327	299	583
ACTB	372	34	221	1114	74	108	1132	9	179	106	75	40
GSTM1	455	601	399	302	1075	609	207	557	1017	610	1094	643
GSTM3	456	909	399	240	1148	631	207	1166	1124	610	1156	925
RPLP0	485	196	85	953	242	263	875	9	501	257	234	233
TFRC	578	329	85	796	510	415	791	9	509	405	515	404
CDH3	610	1142	399	1	889	878	109	557	924	842	880	1142
SFRP1	610	1142	399	1	1177	878	109	557	1070	842	1179	1142
MDM2	617	48	139	1121	26	58	1112	9	58	56	21	41
PGR	646	534	399	692	124	379	643	9	262	369	87	348
BCL2	664	82	85	1062	109	239	1075	9	250	230	90	101
NMU	670	628	139	376	768	716	509	557	795	695	764	655
BBC3	708	720	139	517	698	716	708	557	765	695	678	756
GAPDH	753	237	399	1056	194	415	1123	9	424	405	160	276
BAG1	829	1016	399	329	748	848	591	557	788	813	700	999
TGFB3	847	906	399	456	958	848	772	557	868	813	978	920
GRB7	880	1085	399	497	882	788	760	9	680	753	903	1046
KRT17	949	651	399	584	1114	915	811	557	1075	901	1114	788
EGLN1	968	810	221	755	827	915	750	9	856	925	799	870
KRT14	968	1083	399	188	1214	1014	693	1166	1173	956	1211	1113
IGFBP5	1027	1141	399	102	1092	1061	636	557	945	1001	1093	1134
KRT5	1037	662	221	1058	1074	944	1124	557	1095	956	1063	766
MMP11	1061	1055	399	396	1131	1061	655	557	1103	1052	1136	1089
PHGDH	1061	674	221	1127	960	979	993	557	1019	1052	958	774
FOXC1	1152	1116	399	1154	1082	1152	1154	557	1191	1154	1074	1120
MTDH	1152	1137	399	1154	880	1152	1154	557	909	1154	857	1129
CD68	1208	1142	399	1154	1218	1208	1154	1166	1245	1154	1216	1142
SCUBE2	1208	1142	399	1154	1230	1208	1154	1166	1260	1154	1225	1142
SLC2A3	1208	1142	399	1154	1087	1208	1154	557	1219	1154	1067	1142
HOXB13	-	-	-	-	-	-	-	-	-	-	-	-
SLC39A	-	-	-	-	-	-	-	-	-	-	-	-
Twelve types of centrality rankings are shown for 64 biomarkers included in the PPI network based on 1,500 query genes (1,362 nodes, 17,907 edges, medium confidence interactions). A redder color indicates a higher ranking. HOXB13 and SLC39A were excluded from the ranking as they had a degree of 0.
CC: Clustering Coefficient, DMNC: Density of Maximum Neighborhood Component, EPC: Edge Percolated Component, MCC: Maximal Clique Centrality, MNC: Maximum Neighborhood Component,
BC: breast cancer, PPI: protein-protein interaction.
