# Supplementary material for: Node properties of biomarkers within the protein–protein interaction network derived from breast cancer-associated genes
Source: PLoS One. 2026 May 6;21(5):e0347551. doi: 10.1371/journal.pone.0347551 (PMC13148703; doi:10.1371/journal.pone.0347551)
Supplement: S5 Table — This table presents the MCC ranking and evolutionary conservation scores (0–1.0) for the 64 biomarkers included in the 1,500-query-gene network (1,362 nodes). For each Homo sapiens gene, ortholog candidates across five eukaryotic species are shown. Pairs with a seed score >0.95 were considered true orthologs and are indicated in bold. An evolutionary conservation score of 0.2 was assigned for each identified true ortholog pair. BC: Breast Cancer; PPI: protein–protein interaction. (XLSX) [file pone.0347551.s006.xlsx]

## Sheet: Table S5
Table S5. Evolutionary conservation score for BC biomarkers.
Biomarkers in 1,500 query genes	MCC ranka	Evolutionary conservation score	UniProt ID of Ortholog candidate (Seed score)
			D. rerio	D. melanogaster	C. elegans	A. thaliana	S. cerevisiae
CCNB1	1	0.8	Q7ZU21 (1.00)b	P20439 (1.00)	Q10653 (1.00)	Q39071 (1.00)	N/Ac
CDC20	1	0.8	A0A0R4IU39 (1.00)	Q24044 (1.00)	Q09373 (1.00)	Q9SZA4 (1.00)	N/A
AURKA	5	0.4	F1QEM3 (1.00)	Q9VGF9 (0.93)	O01427 (0.91)	Q9M077 (1.00)	N/A
MELK	8	0.4	F1QGZ6 (1.00)	N/A	U4PR86 (1.00)	N/A	N/A
BIRC5	11	0.2	F1QTF4 (0.61)	Q9VEM2 (1.00)	N/A	N/A	N/A
BUB1B	12	0.2	N/A	N/A	N/A	F4IVI0 (1.00)	N/A
KIF2C	12	0	N/A	N/A	N/A	N/A	N/A
PRC1	15	0.8	F1Q733 (0.99)	Q9VZ62 (1.00)	G5ED58 (1.00)	Q9FLP0 (1.00)	N/A
NDC80	17	0.6	Q6DRJ7 (1.00)	N/A	Q17635 (0.92)	Q9M1G5 (0.97)	P40460 (1.00)
CEP55	18	0.2	Q502I3 (1.00)	N/A	Q18689 (0.59)	N/A	N/A
RRM2	19	0.8	P79733 (0.98)	P48592 (1.00)	N/A	Q9LSD0 (1.00)	P09938 (0.98)
CENPA	23	0	N/A	N/A	N/A	N/A	N/A
MKI67	24	0.2	E7F3N4 (1.00)	N/A	N/A	N/A	N/A
NEK2	26	0.4	Q7ZUN2 (1.00)	N/A	N/A	N/A	P22209 (0.98)
UBE2C	28	0.8	Q3B745 (0.98)	Q9VTY6 (0.99)	N/A	Q9LJZ5 (0.99)	P52492 (0.97)
CENPF	30	0.2	F1Q7X5 (1.00)	N/A	N/A	N/A	N/A
EXO1	32	0.6	Q803U7 (1.00)	Q24558 (1.00)	O62245 (1.00)	N/A	N/A
PTTG1	33	0.2	B8A4J0 (1.00)	N/A	N/A	N/A	N/A
CDC6	34	1	F1R1N7 (1.00)	Q9VSM9 (1.00)	P91155 (1.00)	O82387 (1.00)	P09119 (1.00)
FGF18	38	0	F1QKX4 (0.6)	N/A	N/A	N/A	N/A
ERBB2	58	0.4	F1R5S1 (1.00)	P04412 (1.00)	N/A	N/A	N/A
FGFR4	63	0	N/A	N/A	N/A	N/A	N/A
EGFR	67	0.6	A0A0R4IFV9 (1.00)	P04412 (1.00)	P24348 (1.00)	N/A	N/A
TYMS	75	1	Q6P045 (1.00)	O76511 (1.00)	Q9N588 (1.00)	Q05763 (1.00)	P06785 (1.00)
UBE2T	84	0.2	Q08BH7 (0.99)	N/A	N/A	N/A	N/A
FLT1	113	0.6	B3DKP1 (1.00)	E1JHB7 (1.00)	Q21038 (1.00)	N/A	N/A
MYBL2	121	0.2	F1QGY5 (1.00)	N/A	N/A	N/A	N/A
RBBP8	133	0.2	F1R983 (1.00)	N/A	N/A	N/A	N/A
MYC	239	0.2	P52160 (1.00)	N/A	N/A	N/A	N/A
ESR1	249	0.2	P57717 (1.00)	N/A	N/A	N/A	N/A
MMP9	262	0.2	F1QC76 (1.00)	N/A	N/A	N/A	N/A
FOXA1	273	0.4	Q6P0C9 (1.00)	P14734 (1.00)	N/A	N/A	N/A
CCNE1	307	0.4	P47794 (1.00)	N/A	O01501 (1.00)	N/A	N/A
CCNE2	308	0.2	A0A0R4IK54 (1.00)	N/A	N/A	N/A	N/A
ACTB	372	0.2	Q7ZVI7 (0.83)	P02572 (0.64)	P0DM41 (0.82)	P53496 (0.94)	P60010 (1.00)
GSTM1	455	0	N/A	N/A	N/A	N/A	N/A
GSTM3	456	0.2	A8KBR8 (1.00)	N/A	N/A	N/A	N/A
RPLP0	485	1	Q9PV90 (1.00)	P19889 (1.00)	Q93572 (1.00)	P57691 (1.00)	P05317 (1.00)
TFRC	578	0.2	Q5MPX4 (1.00)	N/A	N/A	N/A	N/A
CDH3	610	0	N/A	N/A	N/A	N/A	N/A
SFRP1	610	0.2	N/A	N/A	Q9GUF5 (1.00)	N/A	N/A
MDM2	617	0.2	O42354 (1.00)	N/A	N/A	N/A	N/A
PGR	646	0	N/A	N/A	N/A	N/A	N/A
BCL2	664	0.2	F8W266 (0.98)	N/A	N/A	N/A	N/A
NMU	670	0.2	F1R3S7 (1.00)	N/A	N/A	N/A	N/A
BBC3	708	0	N/A	N/A	N/A	N/A	N/A
GAPDH	753	1	Q5XJ10 (1.00)	P07486 (0.99)	P17329 (1.00)	Q9SAJ6 (1.00)	P00359 (1.00)
BAG1	829	0.4	A5PLC6 (1.00)	N/A	O44739 (1.00)	N/A	N/A
TGFB3	847	0.2	Q66I23 (1.00)	N/A	N/A	N/A	N/A
GRB7	880	0	N/A	N/A	N/A	N/A	N/A
KRT17	949	0.2	Q6DHU3 (0.59)	N/A	N/A	N/A	P32448 (1.00)
EGLN1	968	0.6	F6P6J7 (1.00)	Q8SX21 (1.00)	G5EBV0 (1.00)	N/A	N/A
KRT14	968	0	N/A	N/A	N/A	N/A	N/A
IGFBP5	1027	0.2	B0S525 (1.00)	N/A	N/A	N/A	N/A
KRT5	1037	0	N/A	N/A	N/A	N/A	N/A
MMP11	1061	0.2	E7FCZ5 (1.00)	N/A	N/A	N/A	N/A
PHGDH	1061	1	F1QEY8 (1.00)	Q9VKI8 (1.00)	O17626 (1.00)	O49485 (0.99)	P40054 (0.99)
FOXC1	1152	0.2	Q9DE25 (0.98)	N/A	N/A	N/A	N/A
MTDH	1152	0.2	F1QAS0 (1.00)	N/A	N/A	N/A	N/A
CD68	1208	0	N/A	N/A	N/A	N/A	N/A
SCUBE2	1208	0.2	Q5G872 (1.00)	N/A	N/A	N/A	N/A
SLC2A3	1208	0.2	N/A	N/A	O44827 (0.98)	Q56ZZ7 (0.91)	N/A
SLC39A6	-	0.2	F1QKB6 (1.00)	N/A	N/A	N/A	N/A
HOXB13	-	0.2	Q1ECY2 (0.99)	N/A	N/A	N/A	N/A
aMCC ranks were calculated based on the PPI network constructed from 1,500 query genes (1,362 nodes, 17,907 edges, medium confidence interactions).
bBold indicates genes identified as true ortholog of H. sapiens (seed score > 0.95).
cN/A means Not Applicable.
BC: breast cancer, PPI: protein-protein interaction.
