# Supplementary material for: Node properties of biomarkers within the protein–protein interaction network derived from breast cancer-associated genes
Source: PLoS One. 2026 May 6;21(5):e0347551. doi: 10.1371/journal.pone.0347551 (PMC13148703; doi:10.1371/journal.pone.0347551)
Supplement: S6 Table — This table shows the MCC rankings and node scores for 64 biomarkers from the 1,500-query-gene network (1,362 nodes, 17,907 edges, medium confidence). The node scores, which represent the capacity for protein complex formation, were calculated using the MCODE algorithm on the PPI network of BC-related genes. BC: Breast Cancer; PPI: protein–protein interaction. (XLSX) [file pone.0347551.s007.xlsx]

## Sheet: Table S6
Table S6. MCODE node scores for prediction of complex formation.
Biomarkers in 1,500 query genes	MCC rank	Node score
CCNB1	1	29.2
CDC20	1	29.2
AURKA	5	29.2
MELK	8	29.2
BIRC5	11	29.2
BUB1B	12	29.2
KIF2C	12	29.2
PRC1	15	29.2
NDC80	17	29.2
CEP55	18	29.2
RRM2	19	30.5
CENPA	23	30.5
MKI67	24	30.5
NEK2	26	30.6
UBE2C	28	30.6
CENPF	30	30.9
EXO1	32	29.5
PTTG1	33	31
CDC6	34	29
FGF18	38	28.9
ERBB2	58	28.9
FGFR4	63	29
EGFR	67	28.1
TYMS	75	28.2
UBE2T	84	25.8
FLT1	113	25
MYBL2	121	22.9
RBBP8	133	17.9
MYC	239	8.5
ESR1	249	15.2
MMP9	262	16
FOXA1	273	14.6
CCNE1	307	11.5
CCNE2	308	12.2
ACTB	372	11
GSTM1	455	11
GSTM3	456	11
RPLP0	485	8.7
TFRC	578	6.8
CDH3	610	9
SFRP1	610	9
MDM2	617	4.5
PGR	646	6.1
BCL2	664	5
NMU	670	8
BBC3	708	6.8
GAPDH	753	4.6
BAG1	829	4.8
TGFB3	847	5
GRB7	880	4.1
KRT17	949	4
EGLN1	968	2.1
KRT14	968	4
IGFBP5	1027	2.7
KRT5	1037	1.2
MMP11	1061	3
PHGDH	1061	1.7
FOXC1	1152	0.7
MTDH	1152	0.7
CD68	1208	0
SCUBE2	1208	0
SLC2A3	1208	0
SLC39A6	-	-
HOXB13	-	-
The MCC rankings and node scores of 64 biomarkers included among the 1,500 query genes (1,362 nodes, 17,907 edges, medium confidence interactions) are shown. The node scores, which represent the capacity for protein complex formation, were calculated using the MCODE algorithm applied to the PPI network constructed from BC-related genes.
BC: breast cancer, PPI: protein-protein interaction.
