# Supplementary material for: Node properties of biomarkers within the protein–protein interaction network derived from breast cancer-associated genes
Source: PLoS One. 2026 May 6;21(5):e0347551. doi: 10.1371/journal.pone.0347551 (PMC13148703; doi:10.1371/journal.pone.0347551)
Supplement: S7 Table — This table shows the results of the Wilcoxon rank-sum test for the evolutionary conservation and protein complex analyses. These tests evaluated the differences in evolutionary conservation scores (from S5 Table) and node scores (from S6 Table) between the high- and low-centrality ranking groups (each comprising 32 genes). CC: Clustering Coefficient; DMNC: Density of Maximum Neighborhood Component; EPC: Edge Percolated Component; MCC: Maximal Clique Centrality; MNC: Maximum Neighborhood Component; BC: Breast Cancer. (XLSX) [file pone.0347551.s008.xlsx]

## Sheet: Table S7
Table S7. Statistical relationships between biomarker centrality and biological characteristics.
Centrality	Evolutionary conservation analysis P	Protein complex analysisb P
Betweenness	0.05758	6.4×10−3
BottleNecka	0.07852	0.7467
CC	0.4744	1.3×10−3
Closeness	0.02751	1.3×10−3
Degree	0.01012	7.0×10−7
DMNC	0.3113	2.7×10−12
EcCentricitya	0.3767	0.7507
EPC	0.2079	8.0×10−7
MCC	0.01961	4.0×10−16
MNC	0.01012	2.2×10−7
Radiality	0.02751	7.8×10−3
Stress	0.02751	4.6×10−3
In the evolutionary conservation analysis, the difference in evolutionary conservation scores (Table S5) between the high- and low-centrality ranking groups (32 genes each) was evaluated using the Wilcoxon rank-sum test. Similarly, in the protein complex analysis, the difference in node scores (Table S6) between the high- and low-centrality ranking groups (32 genes each) was also evaluated using …
aBottleNeck and EcCentricity had low ranking granularity, so the ranking groups were divided into two based on thresholds of 26th and 25th place, respectively.
bHOXB13 and SLC39A were excluded from the protein complex analysis because their degree was 0, preventing the calculation of the node score.
CC: Clustering Coefficient, DMNC: Density of Maximum Neighborhood Component, EPC: Edge Percolated Component, MCC: Maximal Clique Centrality, MNC: Maximum Neighborhood Component,
BC: breast cancer.
