# Supplementary material for: Node properties of biomarkers within the protein–protein interaction network derived from breast cancer-associated genes
Source: PLoS One. 2026 May 6;21(5):e0347551. doi: 10.1371/journal.pone.0347551 (PMC13148703; doi:10.1371/journal.pone.0347551)
Supplement: S8 Table — This table provides the data used to identify novel biomarker candidates from the top 5% of MCC-ranked genes. Candidates were required to satisfy two conditions: (1)achieve statistical significance (P < 0.05) in survival analyses for both RFS and OS, and (2) show significant differential expression (P < 0.05) between normal and cancer tissues, and between cancer and metastatic tissues. The table lists the 11 genes that met all criteria: TOP2A, TTK, BUB1, CCNB2, KIF11, HMMR, FOXM1, FGF1, PTPN11, FGFR2, and ERBB3. RFS: relapse-free survival; OS: overall survival. (XLSX) [file pone.0347551.s009.xlsx]

## Sheet: Table S8
Table S8. Analysis of top 5%-MCC genes as novel biomarker candidates via survival and expression data.
Name	Survival analysis		Differential gene expression analysis
	RFS P	OS P	Normal vs tumor tissues P	Tumor vs metastatic tissues P
CCNA2	1.0×10-16	2.7×10-3	5.5×10-42	0.097
CDK1	1.0×10-16	1.6×10-4	N/A	N/A
TTK	1.0×10-16	2.5×10-4	4.1×10-34	4.9×10-4
TOP2A	1.0×10-16	0.026	1.8×10-102	2.6×10-4
CCNB2	1.0×10-16	5.4×10-9	1.4×10-78	2.1×10-4
BUB1	1.0×10-16	4.5×10-5	7.5×10-99	4.8×10-4
TPX2	1.0×10-16	3.2×10-6	4.0×10-69	0.42
KIF11	1.0×10-16	0.014	8.5×10-53	2.7×10-3
AURKB	2.7×10-12	1.2×10-4	2.1×10-71	0.081
HMMR	1.0×10-16	7.3×10-4	9.6×10-68	1.0×10-8
CDKN3	1.0×10-16	3.3×10-5	7.6×10-42	0.28
FOXM1	1.0×10-16	5.3×10-6	2.5×10-68	8.4×10-3
CDC25C	1.1×10-9	6.2×10-4	8.7×10-32	0.067
PLK1	2.9×10-11	8.2×10-4	3.0×10-10	0.057
CDCA2	2.5×10-11	0.026	N/A	N/A
CHEK1	4.8×10-3	0.063	1.6×10-19	0.4
TK1	1.7×10-11	1.3×10-5	3.3×10-78	0.17
GRB2	0.12	0.73	1.2×10-24	1.3×10-11
FGF4	0.062	0.28	N/A	N/A
FGF20	1.2×10-5	0.25	1.2×10-5	1.9×10-6
FGF6	0.3	0.53	1.9×10-2	0.01
FGF17	0.22	0.42	1.2×10-9	4.6×10-5
FGF9	1.0×10-3	0.79	2.8×10-35	1.1×10-7
FGF8	0.84	0.51	8.2×10-9	0.043
FGF5	3.3×10-5	0.18	3.7×10-7	7.0×10-14
FGF1	3.0×10-5	0.032	9.7×10-94	3.9×10-15
FGF22	1.3×10-3	0.71	6.4×10-7	0.042
FGF10	0.65	0.6	N/A	N/A
FGF7	2.0×10-3	0.094	5.4×10-23	0.25
FGF19	0.74	0.7	N/A	N/A
FGF16	6.5×10-9	0.4	3.5×10-9	7.2×10-23
FGF3	0.08	0.64	6.7×10-7	1.5×10-4
FGF2	4.2×10-8	6.0×10-3	3.4×10-71	3.0×10-4
PTPN11	9.0×10-4	3.9×10-3	8.1×10-4	1.5×10-8
SHC1	0.23	0.78	7.4×10-10	0.099
PIK3R1	6.1×10-12	0.061	4.6×10-59	0.28
PIK3CA	2.5×10-6	0.18	5.5×10-16	2.7×10-3
PIK3CB	1.9×10-6	0.075	1.4×10-7	1.5×10-3
KRAS	3.5×10-3	0.094	2.3×10-8	7.3×10-5
NRAS	0.46	0.77	2.7×10-9	4.8×10-3
HRAS	0.16	0.91	9.4×10-7	0.46
FGFR3	2.1×10-3	0.43	5.6×10-12	0.26
FGFR2	2.9×10-9	4.5×10-6	1.8×10-20	8.3×10-4
FGFR1	1.4×10-3	0.5	1.8×10-3	2.8×10-5
ERBB3	2.2×10-3	3.2×10-3	1.7×10-11	0.039
Novel biomarker candidates were defined as those that satisfied the following conditions:
(1) meeting the significance level (P < 0.05) in the survival analysis for RFS and OS, (2) meeting the significance level (P < 0.05) in the differential expression between normal and cancer tissues and between cancer and metastatic tissues.
A total of 11 genes (TOP2A, TTK, BUB1, CCNB2, KIF11, HMMR, FOXM1, FGF1, PTPN11, FGFR2, and ERBB3) satisfied all criteria.
RFS: relapse-free survival, OS: overall survival.
