# Supplementary material for: Node properties of biomarkers within the protein–protein interaction network derived from breast cancer-associated genes
Source: PLoS One. 2026 May 6;21(5):e0347551. doi: 10.1371/journal.pone.0347551 (PMC13148703; doi:10.1371/journal.pone.0347551)
Supplement: S9 Table — This table lists the GO categories for the 23 known biomarkers that ranked within the top 5% for MCC. Supporting references for the functional annotations are also provided. GO: gene ontology; FGFR: fibroblast growth factor receptor. (XLSX) [file pone.0347551.s010.xlsx]

## Sheet: Table S9
Table S9. GO categories for biomarkers with top MCC rankings.
Rank	Biomarker name	GO category	References [PMID]
1	CCNB1	Cell cycle	31091168
1	CDC20	Cell cycle	31091168
5	AURKA	Cell cycle	31091168
8	MELK	Cell cycle	31091168
11	BIRC5	Cell cycle	31091168
12	KIF2C	Cell cycle	22249213
12	BUB1B	Cell cycle	31091168
15	PRC1	Cell cycle	31091168
17	NDC80	Cell cycle	31091168
18	CEP55	Cell cycle	31091168
19	RRM2	Cell cycle	31091168
23	CENPA	Cell cycle	31091168
24	MKI67	Cell cycle	31091168
26	NEK2	Cell cycle	31091168
28	UBE2C	Cell cycle	31091168
30	CENPF	Cell cycle	31091168
32	EXO1	Cell cycle	31091168
33	PTTG1	Cell cycle	31091168
34	CDC6	Cell cycle	18048387
38	FGF18	FGFR signaling pathway	32879300
58	ERBB2	FGFR signaling pathway	16341064
63	FGFR4	FGFR signaling pathway	20094046
67	EGFR	FGFR signaling pathway	16341064
The GO categories of 23 biomarkers with top MCC ranking and the supporting references are shown.
GO: gene ontology, FGFR: fibroblast growth factor receptor.
