# Supplementary material for: Node properties of biomarkers within the protein–protein interaction network derived from breast cancer-associated genes
Source: PLoS One. 2026 May 6;21(5):e0347551. doi: 10.1371/journal.pone.0347551 (PMC13148703; doi:10.1371/journal.pone.0347551)
Supplement: S10 Table — This table presents the known biological functions and summarizes published reports on the prognostic power for each of the 11 novel biomarker candidates identified in this study. BC: Breast Cancer. (XLSX) [file pone.0347551.s011.xlsx]

## Sheet: Table S10
Table S10. Functional annotation of 11 novel BC biomarker candidates.
Symbol	Description	Function	Report on function [PMID]	Report on prognostic power of BC [PMID]
TTK	Tyrosine/threonine kinase	mitotic kinase regulating spindle assembly checkpoint activation and chromosome bi-orientation	22660415	34846157
BUB1	Budding uninhibited by benzimidazole 1	protein kinase which enhances the efficiency of the spindle assembly checkpoint	15241477	26287798
CCNB2	Cyclin B2	cyclin which control G2/M phase in the cell cycle	24324638	35002325
TOP2A	Topoisomerase IIα	enzyme which cleaves and rejoins intertwined double-stranded DNA	25328138	27179111
KIF11	Kinesin family member 11	mitotic kinesin that contributes to bipolar mitotic spindle morphogenesis	15875026	29181100
FOXM1	Forkhead box M1	transcription factor regulating the expression of cell cycle genes	19160488	39335162
PTPN11	Protein tyrosine phosphate non-receptor type 11	protein tyrosine phosphatase which positively regulates MAPK signal transduction pathway	9632781	34558042
FGF1	Fibroblast growth factor 1	growth factor regulating cell survival, cell division, angiogenesis, cell differentiation and cell migration	24829797	―
FGFR2	Fibroblast growth factor receptor 2	cell-surface receptor for FGFs regulating cell proliferation, differentiation, migration and apoptosis	27458533	―
ERBB3	Erb-b2 receptor tyrosine kinase 3	cell-surface receptor which activates the MAPK and PI3K-Akt pathway	19536107	35406375
HMMR	Hyaluronan mediated motility receptor	Receptor for hyaluronan regulationg homeostasis, mitosis, and meiosis	20558733	―
The functions of the 11 BC biomarker candidates and reports on their prognostic power are shown. BC: Breast Cancer.
BC: breast cancer.
